# Supplementary material for: Motometrics: A Toolbox for Annotation and Efficient Analysis of Motor Evoked Potentials
Source: Front Neuroinform. 2019 Mar 26;13:8. doi: 10.3389/fninf.2019.00008 (PMC6444173; doi:10.3389/fninf.2019.00008)
Supplement: Supplementary file 1 [file Data_Sheet_1.ZIP]

Archive with 13 entries (10 files):
- ExampleData/
- ExampleData/data1/
- ExampleData/data1/Record1.mat
- ExampleData/data1/SessionFile1.mat
- ExampleData/data1/SessionFile2.mat
- ExampleData/data1/SessionFile3.mat
- ExampleData/data2/
- ExampleData/data2/Record2.mat
- ExampleData/data2/SessionFile4.mat
- ExampleData/data2/SessionFile5.mat
- ExampleData/data2/SessionFile6.mat
- ExampleData/master_file.mat
- ExampleData/README.txt
