# Supplementary material for: Motometrics: A Toolbox for Annotation and Efficient Analysis of Motor Evoked Potentials
Source: Front Neuroinform. 2019 Mar 26;13:8. doi: 10.3389/fninf.2019.00008 (PMC6444173; doi:10.3389/fninf.2019.00008)
Supplement: Supplementary file 1 [file Data_Sheet_1.ZIP › ExampleData/README.txt]

Use Motometrics to load "master_file" for analysis.

IMPORTANT!!

The MEP data segment window needs to be specified as:

Start time: 258 ms
End time: 272 ms
